# Supplementary material for: The Gut Microbiome of 54 Mammalian Species
Source: Front Microbiol. 2022 Jun 16;13:886252. doi: 10.3389/fmicb.2022.886252 (PMC9246093; doi:10.3389/fmicb.2022.886252)
Supplement: Supplementary file 1 [file Data_Sheet_1.zip]

Archive with 7 entries (7 files):
- Data Sheet 1/Figure S1.docx
- Data Sheet 1/Figure S2.docx
- Data Sheet 1/Figure S3.docx
- Data Sheet 1/Figure S4.docx
- Data Sheet 1/Figure S5.docx
- Data Sheet 1/Table S1.docx
- Data Sheet 1/Table S2.docx
